# Supplementary material for: Challenges and opportunities for spiritual care practice in hospices in a middle-income country
Source: BMC Palliat Care. 2021 Apr 22;20:62. doi: 10.1186/s12904-021-00756-9 (PMC8062111; doi:10.1186/s12904-021-00756-9)
Supplement: Supplementary file 1 — Additional file 1. Sub-study 1. Online survey of all HPCA member organisations in SA [file 12904_2021_756_MOESM1_ESM.xlsx]

## Sheet: Baseline Form
Sub-study 1: Online survey of all HPCA member organisations in SA
Field Number	Field Name	Description	First Response	Expanded Comment
	Guidelines and instructions	Please complete the questionnaire as best you can. Please respond on the "First Response" column. For further comments please use the "Expanded Comments" column as and when you feel you need to.	Information
F001	Your Name	Please identify yourself as the person responding to this questionnaire. (First Name, Surname)
F002	Designation	Your role/designation in your organization. eg. CEO
F003	Date	The date you started completing this questionnaire, dd/mm/yyyyy
F004	Contact Number	A contact number we may use if we wish to discuss your responses with you
F005	E-mail Address	An email address we can use to ask clarifying questions
F006	Name of Member Organization	The name your organization operates under
F007	Member Organization's address	The street address of your organization. (The building where the work of your organization is managed from).
F008	Province	The province in which your organization is situated in. eg. Western Province
F009	Land Line	The phone number a member of the public would use to contact your organization. eg. 021 555 1234
F010	Website Address	If you operate a website, what is your organization's website address? eg. www.hospice.co.za
F011	NPO Number	If your organization is registered as a Not for Profit Organization, please provide your NPO Number
F012	HPCA Accreditation	If your organization have been accredited by the Hospice Palliative Care Association (HPCA) please indicate your rating followed by the year. eg. Three Star/2018
F013	Staff: Full Time	The number of people who are paid for a full day of work. (Including contract workers).
F014	Staff: Part Time	The number of people paid for part of a day or week worked. (Including contract workers).
F015	Registered patients	Please state the average number of patients your organization offers services to per month. Eg. 226 patients per month
F016	Medical Doctor	Based on the average number of patients registered at your organization per month and as cited above, please indicate, using a ratio, the access your patients have to a Medical Doctor. eg one part-time Doctor and one full-time Doctor would equal 1,5:266 (This means 1,5 Doctors care for 266 patients per month)
F017	Registered Professional Nurses	Based on the average number of patients registered in your organization per month, please indicate, using a ratio, the access your patients have to a Registered Professional Nurse. eg. 12 full-time Registered Nurses equals 12:226. (This means that 12 Registered Prof Nurses care for 266 patients per month)
F018	Community Health Care Workers (CHCW)	Based on the average number of patients registered in your organization per month, please indicate, using a ratio, the access your patients have to a CHCW. eg. 15 full-time CHCW equals 15:226. (This means that 15 CHCW care for 266 patients per month)
F019	Social Workers	Based on the average numder of patients registered at your organization per month, please indicate using a ratio the access patients have to Social Workers. Eg 6 full time Social Workers equals 6:266
F020	Auxillary Social Workers	Based on the average numder of patients registered at your organization per month, please indicate using a ratio, the access patients have to Aux Social Workers. Eg 3 full time Social Workers equals 3:266
F021	Psychologists	Based on the average numder of patients registered at your organization per month, please indicate using a ratio, the access patients have to a Psychologist. Eg 1 part- time Psychologist equals 0.5:266
F022	Spiritual Care Workers	Based on the average numder of patients registered at your organization per month, please indicate using a ratio, the access patients have to Spiritual Care Workers. Eg 1 part- time Spritual Care Worker equals 1:266
F023	Bereavement Care Workers	Based on the average numder of patients registered at your organization per month, please indicate using a ratio, the access patients have to Bereavement Care Workers. Eg 3 full time Bereavement Care Workers equals 3:266
F024	Other Workers	Please indicate what other category of workers or volunteers offer services to at your organization. Please express this as a ratio. Eg 1 part-time Occupational Therapist eqauls 0,5:266. Please use the "Expanded Comments" column to describe the types of worker you are considering in this response.
F025	Patient Management Approach	Choose one of the following to describe the Patient Management Approach your organization uses: a) Inter-Disciplinary Team (IDT) b) Multi-Disciplinary Team (MDT) c) Neither d) Both e) Other. (Please use the 'Expanded Comments" column to better describe your selection)
F026	Patient Management Team	If your organization has formed working teams to manage each patient's need, please identify the disciplines from the list that are regularly represented at team meetings / collaborations. *for the purpose of this questionnaire I shall use the term Inter Disciplinary Team (IDT) to refer to the Patient Management Team
F027	IDT Doctor	Doctor: a) Yes b) No c) Partly
F028	IDT Registered Prof Nurse	Nurse: a) Yes b) No c) Partly
F029	IDT Community Health Care Worker (CHCW)	CHCW: a) Yes b) No c) Partly
F030	IDT Social Worker	Social Worker: a) Yes b) No c) Partly
F031	IDT Aux Social Worker	Aux Social Worker: a) Yes b) No c) Partly
F032	IDT Psychologist	Psychologist: a) Yes b) No c) Partly
F033	IDT Spiritual Care Worker	Spritual Care Worker: a) Yes b) No c) Partly
F034	IDT Bereavement Care Worker	Bereavement Care Worker: a) Yes b) No c) Partly
F035	IDT Other Worker	Other type of Worker: a) Yes b) No c) Partly (Please specify in the "Expanded Comments" column)
F036	IDT Monthly	Do the disciplines get together and meet to discuss patients on a monthly cycle? A) Yes b) No c) Different Type of meeting. (Please specify if a different type of meeting is held).
F037	IDT Weekly	Do the disciplines get together and meet to discuss patients on a weekly cycle? a) Yes b) No
F038	IDT Whats App	Do the disciplines work together using a tool like WhatsApp to co-ordinate patient management? a) Yes, b) No, c) Different Type of tool. (Please specify if a different type of tool is used).
F039	IDT e-mail	Do the disciplines work together using e-mail to manage patients? a) Yes b) No c) Other. (Please specify if another type of written communication is used)
F040	In-Patient Unit (IPU)	Dose your organization operate its own In-Patient Care Unit (IPU)? a)Yes, b) No, c) Other. If another way of providing the service is offered please describe. *if your organization does not have an IPU please go to questions F043
F041	IPU Beds Active	Please indicate how many IPU beds are in operation to care for patients?
F042	IPU Occupancy Rate	What would be the average bed-occupancy rate per month?
F043	Day-Care services	Does your organization offer day-care service? a) Yes, b) No. *if your organization does not offer day-care services please go to question F045
F044	Day-Care services	Are patients transported to a central point for the day to benefit from these day-care services? a) Yes, b) No
	Palliative Care Service Pillars	The National Policy Framework and Strategy on Palliative Care (NPFSPC) focuses significantly on the four main pillars of Palliative Care intervention: medical care, psychosocial care, spiritual care, and bereavement care.	Information
F045	Pillar Medical Care Services	What phrase best describes the extent of Medical Care offered by your organization? a) Full Care, b) Partial Care, c) Occasional Care, d) Not at all
F046	Pillar Psycho-Social Care Services	What phrase best describes the extent of Psycho-social Care offered by your organization? a) Full Care, b) Partial Care, c) Occasional Care, d) Not at all
F047	Pillar Spiritual Care Services	What phrase best describes the extent of Spiritual Care offered by your organization? a) Full Care, b) Partial Care, c) Occasional Care, d) Not at all
F048	Pillar Bereavement Services	What phrase best describes the extent of Bereavement Care offered by your organization? a) Full Care, b) Partial Care, c) Occasional Care, d) Not at all
F049	Spritual Care Services	What definiton does your orgnization utilise to describe Spiritual Care?
F050	Key components of Spritual Care	If your organization does not have a definition of Spiritual Care, what word/s from the following would you feel best describes the essence of Spiritual Care? a) Reverence b) Meaning and purpose c) Religion d) Connectedness. (Please add other words in the "Expanded Comments" column that you feel best describes spiritual care)
F051	Spritual Care as a pillar of palliative care: organization	Does your organization recognise Spritual Care as an integral part of the palliative care service it offers as an organization? a) Yes, b) No
F052	Spritual Care as a pillar of palliative care: patient	Do your patients recognise Spritual Care as an integral part of the palliative care experince expected from your organization? a) Yes, b) No
F053	Spiritual Care: Referral	Are patients referred to external service providers for their Spiritual Care needs? a) Mostly, b) Occasionally, c) Not at all
F054	Spiritual Care Service Providers	To what extent does your organization co-ordinate with outside service providers for the spiritual needs of your patients? a) On a regular basis, b) Occasionally, c) Not at all.
F055	Spiritual Care Workers: Recruitment	Does your organization experience difficulty recruiting staff/volunteers to provide Spiritual Care service to your patients? a) Yes, b) No, c) Service not offered, d) Other. (Please describe your reason in the "Expanded Comments" column if "Other" was selected).
F056	Spiritual Care: Funding	Does a lack of funding limit the extent to which a Spiritual Care Service is offered by your organization? a) Yes b) No c) To some extent d) Service not offered.
F057	Spiritual Care: Qualifications	Have you experienced difficulty finding staff and volunteers correctly qualified for the role of a Spiritual Care Worker? a) Yes b) No
F058	Spritual Care: Staff/Workers	Are some of your Spiritual Care Workers formal employees of you organization? a)Yes b) No c) Service not offered
F059	Spiritual Care: Volunteer Numbers	How many Spiritual Care Workers are volunteers helping your organization in providing a service?
F060	Spiritual Care Volunteers: Remuneration	Do the Spritual Care volunteers get financially remunerated for their time in any way? a) Yes b) No c) Travel expenses only d) Other. If "Other" please explain in the "Expanded Comments" Column what would these be.
F061	Spiritual CareVolunteers: Incentives	Please describe your incentive programme if any, for your spiritual care workers.
F062	Spiritual Care Workers: Male	How many Spiritual Care Workers are males?
F063	Spiritual Care Workers: Female	How many Spiritual Care Workers are females?
F064	Spiritual Care Worker: Age	What is the median age of a Spiritual Care Worker? a) Between 20 and 40 years old; b) Between 40 and 65 years old; c) Older than 65 years?
F065	Spiritual Care: Language English	What percentage of patients are spoken to in English?
F066	Spiritual C are: Language Afrikaans	What percentage of patients are spoken to in Afrikaans?
F067	Spititual Care: Language isiZulu	What percentage of patients are spoken to in isiZulu?
F068	Spiritual Care: Language isiXhosa	What percentage of patients are spoken to in isiXhosa?
F069	Spiritual Care: Language isiTswana	What percentage of patients are spoken to in isiTswana?
F070	Spiritual Care: Language Other	What percentage of patients are spoken to in another language? Please explain what that language is.
F071	Spritual Care Worker: Christian	What percentage of your Spiritual Care Worker base are Christian?
F072	Spiritual Care Worker: Hindu	What percentage of your Spiritual Care Worker base are Hindu?
F073	Spritual Care Worker: Islam	What percentage of your Spiritual Care Worker base are Islamic?
F074	Spiritual Care Worker: Judaism	What percentage of your Spiritual Care Worker base are Judaists?.
F075	Spritual Care Worker: Buddhism	What percentage of your Spiritual Care Worker base are Buddhists?.
F076	Spritual Care Worker: Baha’i	What percentage of your Spiritual Care Worker base are Baha’i?
F077	Spiritual Care Worker: Other	What percentage of your Spiritual Care Worker base are of another religion? Please can you explain what those religions are?
F078	Spiritual Care Worker: Matric/Grade 12	What percentage of your Spiritual Care Workers achieved a matriculation certificate?
F079	Spiritual Care Worker: Graduate	What percentage of your Spiritual Care Workers achieved a graduate degree?
F080	Spiritual Care Worker: Post-graduate	What percentage of your Spiritual Care Workers achieved a post graduate degree?
F081	Spritual Care: Training	What level of formal training in spiritual care does your Spiritual Care Workers have? a) No formal training. b) Basic training c) Inter-mediate training d) Advanced training e) Other (Please explain in the "Expanded Comments" column)
F088	Spiritual Care Qualification: Principal/Lead	What level of formal training in spiritual care does your principal/lead Spiritual Care Worker have? a) No formal training. b) Basic training c) Inter-mediate training d) Advanced training e) Other (Please explain in the "Expanded Comments" column)
F082	Spiritual Care Qualification: Patient Management Team	What level of formal training in spiritual care does your Patient Management Team have? a) No formal training. b) Basic training c) Inter-mediate training d) Advanced training e) Other (Please explain in the "Expanded Comments" column)
F083	Spiritual Care Team: years of service	What is the median years of service at your organization of your Spiritual Care Workers? a) Under 5 years; b) Between 5 and 10 years; c) Over 10 years?
F084	Spiritual Care: Training Curriculum	Does your organization offer training in Spiritual Care? a) Yes b) No
F085	Spiritual Care: Training Curriculum	Does your organization have a Spiritual Care training curriculum? a) Yes b) No
F086	Spiritual Care: Training Curriculum	If yes, did your organization develop its own training curriculum in Spiritual Care or was the training outsourced? a) Developed our own; b) Outsourced
F087	Spiritual Care: Training Curriculum	Is your organization aware that Hospice Palliative Care Association (HPCA) has developed and has available some training curricular in Spiritual Care? a) Yes b) No
F088	Spiritual Care National Curriculum	Do you feel that there needs to be a national curriculum on spiritual care for member organizations in palliative care settings? a) Yes b) No c) Undecided.
F089	Spiritual Care training Progress	Has your organization made any progress in developing its own spiritual care curriculum? a) Yes b) No
F090	Spiritual Care national curriculum skills	What do you feel are the skills that would be needed in developing a national curriculum in spiritual care within a palliative care setting?
F091	Spiritual Care Cost of Training	In your opinion would your organization be able to fund the course fees and time to send a Spiritual Care Worker for training in a national spiritual care course? a) Yes b) No c) To some extent. (Please comment further in the 'Expanded Comments" column.
F092	Spiritual Care No Requirement	What would you suggest is your organizaton's level of interest in the development of such a national curriculum in Spiritual Care? a) Not interested b) Interested c) No sure at this time
F093	Spritual Care No Demand	Do you think that the Spiritual Care Workers are interested in being trained further in spiritual care; has a need for training been expressed by them that you know about? a) Yes, a need has been expressed b) No, a need has not been expressed c) We do not know at this time.
F094	Spiritual Care Curriculum Content	Are there any suggestions that you may have that could inform the content of a national curriculum in spiritual care? a) Yes, we would like to make further content contributions to a curriculum, b) No, we do not wish to participate, c) Not sure at this time
F095	Spiritual Care Curriculum Content	Could you please elaborate more on those suggestions, as above in the "Expanded Comments" column?
F096	Spiritual Care Curriculum Participation	Should a national curriculum in Spiritual Care be developed, would your organization be interested in being part of that curriculum development? a) Yes b) No c) Not at this time.
F097	Spiritual Care Curriculum Participation	What skills and resources would you say your organization's Spiritual Care Team would be able to bring to the process of developing a national curriculum in spiritual care. a) Yes we would contribute with our experience and time towards developing a curriculum; b) No, we can not participate; c) We cannot comment at this time.
F098	Spiritual Care: integration	What would best describe the relationship of the Spiritual Care Workers with the other members of your organization? a) Fully integrated b) Partially integrated c) Not integrated d) Other. (Please feel free to describe this relationship more fully in the "Expanded Comments" column)
F099	Spiritual Care: Poor Integration	What would best describe why the spiritual care workers do not work within the Patient Management Team? a) N/A as integration is good b) No role for spiritual care to play within the Patient Management Team c) Lack of understanding of what role spiritual care can play in the Patient Management Team d) Spiritual care is not a recognised profession e) There is not any recognised training offered in…
F100	General Comments	I will be grateful for any additional comments you may have regarding the national curriculum needs for Spiritual Care pertaining to your organization. You may respond on the 'Expanded Comments" column .
